# Supplementary material for: Association of Pyridoxal 5′-Phosphate with Sleep-Related Problems in a General Population
Source: Nutrients. 2022 Aug 26;14(17):3516. doi: 10.3390/nu14173516 (PMC9460331; doi:10.3390/nu14173516)
Supplement: Supplementary file 1 [file nutrients-14-03516-s001.zip]

Archive with 1 entries (1 files):
- nutrients-1853776-supplementary.pdf
